# Supplementary material for: Characterization of CYP71AX36 from Sunflower (Helianthus annuus L., Asteraceae)
Source: Sci Rep. 2019 Oct 4;9:14295. doi: 10.1038/s41598-019-50520-6 (PMC6778120; doi:10.1038/s41598-019-50520-6)
Supplement: Supplementary file 1 — Supplementary Dataset 2 [file 41598_2019_50520_MOESM1_ESM.xlsx]

## Sheet: Tabelle1
Candidate genes used in Phylogeny
Systematic Name	Name 1	Name2	Accession	Reference for Sequence
CYP71AV1	AaAMO	Artemisia anuua Amorphadiene Oxidase	Q1PS23	Ro et al. 2006
CYP71AV6	HaGAO	Helianthus annuus Germacrene A Oxidase	ADF43082	Nguyen et al. 2010
CYP71AX30	XsCYP71AX30	Xanthium strumarium enzyme candidate	n.d.	Li et al. 2016
CYP71AX32	C28	n.d.	HQ439593	Ikezawa et al. 2011
CYP71AX33	C28B	n.d.	HQ439593	Frey et al 2018
CYP71AX34	M19	n.d.	MG765527	Frey et al 2018
CYP71AX35	M22A	n.d.	MG765528	Frey et al 2018
CYP71AX36	M33	n.d.	MG765530	Frey et al 2018, this work
CYP71AX37	S3	n.d.	HQ439598	Ikezawa et al. 2011
CYP71AX38	C100	n.d.	HQ439592	Ikezawa et al. 2011
CYP71AX39	M22B	n.d.	MG765529	Frey et al 2018
CYP71AX40	S1	n.d.	HQ439594	Ikezawa et al. 2011
CYP71BL1	HaG8H	Helianthus annuus Germacrene A 8β Hydroxylase (HaGAAO)	AEI59773	Ikezawa et al. 2011
CYP71BL2	LsCOS	Lactuca sativa Costunolide Synthase	HQ439599	Ikezawa et al. 2011
CYP71CB1	Tp8878	Tanacetum parthenium 8β-Hydroxylase	AHM24031	Liu et al. 2014
CYP71CA1	TpPTS	Tanacetum parthenium Parthenolid Synthase (Tp2116)	AHM24033	Liu et al. 2014
CYP71DD1	n.d.	n.d.	n.d.	n.d.
CYP71DD6	HaES	Helianthus annuus Eupatolide Synthase (S2)	AEI59778	Ikezawa et al. 2011
CYP74A	AOS	Allene oxide synthase	NP_199079.1	Tabata,S (2000)
References Phylogeny
Ikezawa et al., (2011)	Ikezawa, N., Göpfert, J.C., Nguyen, D.T., Kim, S.U., O’Maille, P.E., Spring, O., Ro, D.K., 2011. Lettuce costunolide synthase (CYP71BL2) and its homolog (CYP71BL1) from sunflower catalyze distinct regio- and stereoselective hydroxylations in sesquiterpene lactone metabolism. J. Biol. Chem.
Liu et al., (2014)	Liu, Q., Manzano, D., Tanić, N., Pesic, M., Bankovic, J., Pateraki, I., Ricard, L., Ferrer, A., de Vos, R., de Krol, S. V, Bouwmeester, H., 2014. Elucidation and in planta reconstitution of the parthenolide biosynthetic pathway. Metab. Eng. 23, 145–153.
Nguyen et al., (2010)	Nguyen, D.T., Göpfert, J.C., Ikezawa, N., MacNevin, G., Kathiresan, M., Conrad, J., Spring, O., Ro, D.K., 2010. Biochemical conservation and evolution of germacrene A oxidase in Asteraceae. J. Biol. Chem. 285, 16588–16598.
Ro et al., (2006)	Ro, D., Paradise, E.M., Ouellet, M., Fisher, K.J., Newman, K.L., Ndungu, J.M., Ho, K.A., Eachus, R.A., Ham, T.S., Kirby, J., Chang, M.C.Y., Withers, S.T., Shiba, Y., Sarpong, R., Keasling, J.D., 2006. Production of the antimalarial drug precursor artemisinic acid in engineered yeast. Nature 440, 3–6.
Frey et al., (2018)	Frey, M., Schmauder, K., Pateraki, I. & Spring, O. Biosynthesis of eupatolide—A metabolic route for sesquiterpene lactone formation involving the P450 enzyme CYP71DD6. ACS Chem. Biol. 13, 1536–1543 (2018)
Li et al., (2016)	Li, Y., Gou, J., Chen, F., Li, C., Zhang, Y., 2016. Comparative Transcriptome Analysis Identifies Putative Genes Involved in the Biosynthesis of Xanthanolides in Xanthium strumarium L. Front. Plant Sci. 7, 1–11.
Tabata,S (2000)	Tabata,S., Kaneko,T., Nakamura,Y., Kotani,H., Kato,T., Asamizu,E., Miyajima,N., Sasamoto,S., Kimura,T., Hosouchi,T., Kawashima,K., Kohara,M., Matsumoto,M., Matsuno,A., Muraki,A., Nakayama,S., Nakazaki,N., Naruo,K., Okumura,S., Shinpo,S., Takeuchi,C., Wada,T., Watanabe,A., Yamada,M., Yasuda,M., Sato,S., de la Bastide,M., Huang,E., Spiegel,L., Gnoj,L., O'Shaughnessy,A., Preston,R., Habermann,K., Mu…
